# Supplementary material for: Running from Stress: Neurobiological Mechanisms of Exercise-Induced Stress Resilience
Source: Int J Mol Sci. 2022 Nov 1;23(21):13348. doi: 10.3390/ijms232113348 (PMC9654650; doi:10.3390/ijms232113348)
Supplement: Supplementary file 1 [file ijms-23-13348-s001.zip]

Archive with 1 entries (1 files):
- ijms-1982650-supplementary.xlsx
