# Supplementary material for: Running from Stress: Neurobiological Mechanisms of Exercise-Induced Stress Resilience
Source: Int J Mol Sci. 2022 Nov 1;23(21):13348. doi: 10.3390/ijms232113348 (PMC9654650; doi:10.3390/ijms232113348)
Supplement: Supplementary file 1 [file ijms-23-13348-s001.zip › ijms-1982650-supplementary.xlsx]

## Sheet: Table S1 in appendix uło.
Physical activity	Timing of physical activity	Type of physical activity	Duration of physical activity	Intensity of physical activity	Division animals to low/high responders to physical activity	Type of stress stimuli	Duration of stress paradigm	Intensity of stress stimuli	Diversity animals to susceptible and unsusceptible to stress	Reference
VOLUNTARY	before stress	voluntary wheel running	6 weeks	free access	no	uncontrollable tail shock	1 day	5 s/trail; 100 trails/day	no	70
	before stress	voluntary wheel running	6 weeks	free access	no	uncontrollable tail shock	1 day	5 s/trail; 100 trails/day	no	71
	before stress	voluntary wheel running	1 week	free access	no	restraint stress	1 week	2 h/day	no	101
	before stress	voluntary wheel running	4 weeks	free access	no	restraint stress	1 day	2 h/day	no	94
	before stress	voluntary wheel running	4 weeks	free access	no	restraint stress	1 day	30 min/day	no	109
	before stress	voluntary wheel running	4 weeks	free access	no	restraint stress	1 day	2 h/day	no	5
	before stress	voluntary wheel running	2 weeks	free access	no	restraint stress	2 weeks	2 h/day	no	116
	before stress	voluntary wheel running	6 weeks	free access	no	noise stress	11 days	30 min/day	no	112
	before stress	voluntary wheel running	8 weeks	free access	no	I. tail-shock stress, II. exhaustive exercise stress	1 day	I. 5 s/trail; 100 trails/day, II. 17.5-20 m/min; 5-95 min/day	no	114
	before stress	voluntary wheel running	1-6 weeks	free access (continous or intermitted)	no	I. novel eniroment, II. saline injection, III. noise stress, IV. restraint stress or predator odour	1 day	I. 15-60 min/day, II. 1 time/day, III. 15-60 min/day, IV. 30 min/day	no	104
	before stress	voluntary wheel running	3 weeks	free access	no	foot-shock exposure	1 day	0.5 ms/shock; 19 shocks/day; 20 min/day	no	129
	before stress	voluntary wheel running	3 weeks	free access	no	foot-shock exposure	1 day	0.5 s/shock; 20 shocks/day; 20 min/day	no	127
	before stress	voluntary wheel running	9 days	free access	yes, low and high baseline physical activity, based on short term VWR	chronic social defeat stress	10 days	10 min/day	yes, based on social behaviour	64
	before stress	voluntary wheel running	3 weeks	free access	no	chronic social defeat stress	10 days	10 min/day	yes, based on social behaviour	66
	before stress and simultaneously with stress paradigm	voluntary wheel running	1 week	free access	no	food restriction	4 days	23 h/day	no	75
	before stress and simultaneously with stress paradigm	voluntary wheel running	4 weeks	free access	no	corticosterone adminisstration	2 weeks	50 mg/kg/day	no	97
	between stress	voluntary wheel running	4 weeks	48h/48h free access/restriction to wheels intervals	no	anesthesia, restrain stress, forced swim stress, predator odour	1 day	4 h paradigm	no	54
	simultaneously	voluntary wheel running	4 weeks	free access	no	social stress	4 weeks	24 h/day	no	111
FORCED	before stress	treadmill running	2 weeks	10-15 m/min; 30 min/day	no	social stress	1 week	30 min/day	no	108
	before stress	treadmill running	4 weeks	10-15m/min; 30-60 min/day	no	sleep deprivation	1 day	24 h/day	no	115
	before stress	treadmill running	8 weeks	19 m/min; 60 min/day; 5 day/week	no	restraint stress	1 week	2 h/day	no	58
	before stress	treadmill running	8 weeks	15-30 m/min; 15-60 min/day; 6 days/week	no	restraint stress	1 day	15 min/day	no	110
	before stress	treadmill running	6 weeks	15 m/min; 5-20 min/day; 5 days/week	no	predator odour	1 day	10 min/day	no	57
	before stress	treadmill running	6 weeks	15 m/min; 5-20 min/day; 5 days/week	no	predator odour	1 day	10 min/day	no	95
	before stress	treadmill running	4 weeks	5 days/week	no	I. restraint stress, II. forced swimming III. anesthesia	1 day	I. 2 h/day, II. 20 min/day, III. 1 time/day	no	102
	before stress	treadmill running	8 weeks	18-48 m/min; 20 min, 3 times/week	no	chronic variable stress: I. water or food restriction, II. restraint stress, III. forced swimming, IV. isolation, V. cage tilt, VI. soiled cage	40 days	I. 24h, II. 1-3 h, III. 10-15 min, IV. 2-3 days, V. 4-6 h, VI. 24 h	no	117
	before stress	swimming	4 weeks	60 min/day; 5 days/week	no	unpredictable mild stress: I. water or food restriction, II. swimming in cold water, III. cage tilt, IV. overnight illumination, V. soiled cage, VI. forced swimming at cold, VII. restraint stress, VIII. cage shaking	4 weeks	I. 24 h, II. 5 min, III. 24 h, IV. overnight, V. 24 h, VI. 30 min, VII. 2 h, VIII. 2 h	no	56
	between stress	treadmill running	2 weeks	12 m/min; 40 min/day; 5 days/week	no	I. forced swimming, II. tail suspension test	1 day	6 min/day	no	99
	simultaneously	treadmill running	2 weeks	10 m/min; 60 min/day	no	restraint stress	2 weeks	60 min/day	no	139
	simultaneously	swimming	3 weeks	15 min/day	no	I. chronic social isolation, II. restraint stress or cold	3 weeks	I. 24 h/day, II. 2 h/day	no	113
